# Supplementary material for: Analysis of gut microbiota-derived metabolites regulating pituitary neuroendocrine tumors through network pharmacology
Source: Front Pharmacol. 2024 Sep 4;15:1403864. doi: 10.3389/fphar.2024.1403864 (PMC11408289; doi:10.3389/fphar.2024.1403864)
Supplement: Supplementary file 1 [file Table2.XLSX]

## Sheet: Sheet1
Supplementary Table S2. The details of the molecular docking test.
				Grid box
Protein	Metabolites	PubChem ID	Binding energy(kcal/mol)	Center	Dimension
CXCL8 (PDB ID:6WZM)	Baicalin	64982	-7	x= 2.0023	size_x= 31.2070
				y= 5.5312	size_y= 36.5442
				z= 45.3528	size_z= 33.6219
	Baicalein	5281605	-6.3	x= 2.0023	size_x= 31.2070
				y= 5.5312	size_y= 36.5442
				z= 45.3528	size_z= 33.6219
	Compound K	5481990	-5.8	x= 2.0023	size_x= 31.2070
				y= 5.5312	size_y= 36.5442
				z= 45.3528	size_z= 33.6219
