# Supplementary material for: Analysis of gut microbiota-derived metabolites regulating pituitary neuroendocrine tumors through network pharmacology
Source: Front Pharmacol. 2024 Sep 4;15:1403864. doi: 10.3389/fphar.2024.1403864 (PMC11408289; doi:10.3389/fphar.2024.1403864)
Supplement: Supplementary file 2 [file Table1.XLSX]

## Sheet: Sheet1
Supplementary Table S1. The collection of various targets.
SEA targets		Disease targets		392 overlapping targets		43 core targets
AKR1B10		MMP2		MMP2		VDR
PAM		KCNMA1		KCNMA1		HMOX1
APEX1		ERCC5		ERCC5		PRKCZ
BAZ2A		ITGA5		ITGA5		CYP1A2
CA14		CYP26A1		CYP26A1		HDAC4
CA3		HSD17B1		HSD17B1		CYP2D6
CA7		ADAM12		ADAM12		EGFR
CELA1		MMP7		MMP7		NQO1
CES1		EP300		EP300		CXCR3
CES2		NTSR1		NTSR1		IL2
FABP3		MITF		MITF		IGFBP6
KAT2A		NOS2		NOS2		FOS
KCNA1		KCNK3		KCNK3		G6PD
KCNA2		MET		MET		MAPK8
MIF		MAX		PCSK1		CYP1A1
MTNR1A		PCSK1		MAX		HDAC2
MTNR1B		NR4A2		NR4A2		PPARG
MB		HSD11B2		HSD11B2		RELA
NCEH1		CYP2D6		CYP2D6		HDAC11
NQO1		PRKCB		PRKCB		CXCL8
P2RX4		ELANE		ELANE		HDAC9
PLA2G2A		SSTR2		SSTR2		AHR
PCSK7		NCOR2		NCOR2		ABCC4
PHLPP2		CD38		CD38		SSTR1
PRNP		MAOA		MAOA		HDAC3
SLC15A1		ALDH2		ALDH2		CDK6
YARS		CDK8		CDK8		AKT1
USP4		SLCO2A1		SLCO2A1		TPH1
USP5		HSPD1		HSPD1		PTGS2
CD81		CDK1		CDK1		HDAC1
HSD11B2		PTK2		SHBG		NFKB1
POLB		SHBG		BCHE		IL1B
GPBAR1		BCHE		HCRTR2		SSTR3
IL1B		HCRTR2		DRD3		ADRB2
PLCG1		DRD3		THRB		TLR2
ACP1		THRB		NPR1		HPGD
PTPN1		NPR1		EDNRA		CTSD
PTPN2		EDNRA		CYP1A1		MYC
PTPN6		CYP1A1		TACR1		JUN
CNR1		TACR1		DPYD		GSK3B
FAAH		DPYD		HTR3A		CYP3A4
LPAR1		HTR3A		EZR		IL6
LPAR2		EZR		PTGES		CASP3
LPAR3		PTGES		OPRK1
LPAR4		OPRK1		FGF1
LPAR6		FGF1		DBH
SLC25A20		DBH		RARB
OXER1		RARB		GSTP1
PLA2G4C		GSTP1		TCF4
POLH		TCF4		PCSK6
POLK		PCSK6		SRD5A2
ACE		SRD5A2		KISS1R
ACE2		KISS1R		MTR
CHRND		MTR		AHR
ENPEP		AHR		DHFR
ANPEP		DHFR		ACVR2A
CPA1		ACVR2A		HDAC3
CPA3		HDAC3		ECE1
CSK		ECE1		GABBR1
CTBP2		AURKB		NPPA
HSD17B3		GABBR1		CYP19A1
ERAP2		NPPA		NDUFA13
ESR1		NDUFA13		HRH2
ESR2		CYP19A1		PDGFRB
ABAT		HRH2		CTSB
GRIA1		PDGFRB		TNKS2
LNPEP		CTSB		SIRT2
NAALAD2		TNKS2		NGFR
MME		SIRT2		IKBKG
NMUR2		IKBKG		HCRTR1
PCNA		NGFR		ERCC1
PDYN		HCRTR1		CREBBP
ALDH5A1		ERCC1		LDLR
TH		CREBBP		ITGB1
TYR		LDLR		SGK1
PGD		ITGB1		SELP
RNPEP		SGK1		SHH
LAP3		SELP		TNFRSF1A
BHMT		SHH		GLI1
BBOX1		TNFRSF1A		XIAP
FOLH1		GLI1		CA9
GRIK3		CA9		PTGS2
DBH		XIAP		KLK4
ERCC1		PTGS2		CYP2C9
FOS		KLK4		FSHR
IGFBP3		CYP2C9		CTSK
IGFBP5		FSHR		IGFBP2
JUN		CTSK		S100B
KDM4E		IGFBP2		ESR1
SLC7A5		S100B		TYMS
ALOX12		ESR1		SNCA
ALOX15		TYMS		ESRRB
TTR		SNCA		HRAS
ERCC4		ESRRB		MDH2
HTR4		HRAS		DHCR7
CNR2		MDH2		VEGFA
DAGLA		DHCR7		MME
DNM1		VEGFA		APEX1
HSP90B1		MME		MYC
EP300		APEX1		CCNA2
HMGCR		MYC		PCSK2
KCNB1		CCNA2		MT-ND6
KIF20B		PCSK2		VCP
ALOX5		MT-ND6		PIP5K1C
CDC25B		VCP		GSK3B
PLA2G5		PIP5K1C		MMP1
PTGES		GSK3B		STAT1
SLC22A8		MMP1		IGFBP5
THRA		STAT1		SLC2A1
THRB		IGFBP5		PTGER4
TLR2		SLC2A1		KCNQ1
TPMT		PTGER4		WEE1
TRPV1		KCNQ1		BCL2A1
TAS1R1		WEE1		PTPRC
ADRB3		BCL2A1		PPARD
AOC3		PTPRC		NR3C2
CAPN1		PPARD		GSR
CAPN2		NR3C2		GGH
CTSB		GSR		EIF2AK2
CTSC		GGH		PAM
CMA1		EIF2AK2		IDO1
CYP2D6		PAM		HMOX1
CTRB1		IDO1		GLO1
DNPEP		HMOX1		MC4R
SLC1A1		GLO1		HTR1A
ERAP1		MC4R		ALOX12
FCER2		HTR1A		PRKCZ
FFAR1		ALOX12		AXL
FPR1		PRKCZ		ERCC4
G6PC		AXL		HDAC4
GNPAT		ERCC4		GSTM1
KCNK2		HDAC4		PGF
KLK5		GSTM1		HSD17B3
LTA4H		MAPK1		FTO
MGLL		PGF		MMP14
MMEL1		HSD17B3		PLAT
MMP2		FTO		KCNK9
MMP8		MMP14		GNAI1
PEPD		PLAT		AKT2
PIN1		KCNK9		EGFR
ACPP		GNAI1		CXCR3
PPARA		AKT2		NR4A1
PPARG		EGFR		IGFBP6
PTPRF		CXCR3		CREB1
SCN4A		NR4A1		LGALS3
SIGMAR1		IGFBP6		SRD5A1
SOAT2		CREB1		G6PD
TAAR1		LGALS3		KLF5
SLC18A3		SRD5A1		MAPK8
SLC18A2		G6PD		NCOR1
ACER2		KLF5		NCOA1
COL4A3BP		MAPK8		GUSB
CYP4F2		ABL1		DRD4
ENPP2		NCOR1		TERT
FABP4		NCOA1		GRPR
FFAR4		GUSB		NTSR2
GABBR1		DRD4		HDAC11
GABBR2		TERT		MT-ND5
GABRQ		GRPR		CASR
GPR174		NTSR2		ODC1
GPR34		HDAC11		THRA
GSTK1		MT-ND5		CYP17A1
HAO1		CASR		PLG
EPHX2		ODC1		TYR
KDM5A		THRA		TACR3
PRKCA		CYP17A1		GLS
LTB4R		PLG		STS
SELP		TYR		SLC1A3
CDC25A		TACR3		GLI2
CDC25C		GLS		STK11
ABCC2		STS		ACP1
NOD1		SLC1A3		CASP9
P2RY10		GLI2		AKR1C1
PAFAH1B2		STK11		ELAVL1
PLA2G4A		ACP1		PIK3R1
PLA2G4B		CASP9		PDGFRA
PLA2G2C		AKR1C1		FPR2
PLA2G10		ELAVL1		PRKACA
PDCD4		PIK3R1		ABCB11
PTGER2		PDGFRA		HDAC1
PTGER3		FPR2		NFKB1
PTGER4		PRKACA		SIRT1
PTGFR		ABCB11		ABCC1
PPARD		HDAC1		IL1B
S1PR2		NFKB1		REN
SLC22A6		SIRT1		HPSE
SLC6A11		ABCC1		IGF2R
SLCO2A1		IL1B		IGFBP3
SPHK1		REN		ALB
SPHK2		HPSE		HTR2A
SPTLC1		IGF2R		TPH2
SPTLC2		IGFBP3		GAPDH
TBXA2R		ALB		TLR2
TBXAS1		HTR2A		KCNJ11
POLA1		TPH2		ABCC8
GNAI1		GAPDH		GLB1
GSTA1		TLR2		NDUFS3
GSTM1		KCNJ11		PLAUR
EPHX1		ABCC8		FLT4
KDM4A		GLB1		ESR2
KDM4C		NDUFS3		CSNK2A1
KDM7A		PLAUR		AKT3
PRKCE		FLT4		KLK3
NAAA		ESR2		CYP1B1
PTGIR		CSNK2A1		ALPL
ACVRL1		AKT3		COMT
CBR1		KLK3		DRD1
CYP1B1		CYP1B1		SLC6A2
FUT4		ALPL		PLAU
FUT7		COMT		MMP13
MAP3K7		DRD1		SLC6A4
MAP2K6		SLC6A2		GNAI3
PDGFRA		PLAU		CD4
PLAA		MMP13		SERPINA6
ST3GAL3		SLC6A4		ACVRL1
TAS2R31		GNAI3		RXRA
ACKR3		CD4		NOS1
MMP9		SERPINA6		NR1H3
SLC47A1		ACVRL1		PTPN11
SLC47A2		RXRA		LNPEP
VIPR2		NOS1		SMAD3
CPN1		NR1H3		UCHL1
ESRRG		PTPN11		PLCG1
GABRB1		SMAD3		HTR2C
GLI1		LNPEP		DPP4
GRM6		UCHL1		PLA2G2A
GRM8		PLCG1		FOLH1
CXCL8		HTR2C		LGALS1
KYNU		DPP4		PI4KA
MMP16		PLA2G2A		CYSLTR2
PTGS1		FOLH1		CHEK1
PTGS2		LGALS1		NR0B1
RNASEH1		ALK		CASP8
SLC15A2		CYSLTR2		CDC25C
SOAT1		CHEK1		CYP11B2
SLC7A11		NR0B1		SCN4A
AHR		CASP8		FOLR1
NDUFAB1		CDC25C		PPARG
NDUFAF1		CYP11B2		ALOX15
CYP19A1		SCN4A		RHOA
NDUFA1		FOLR1		PRKCD
NDUFA2		PPARG		MAPT
NDUFA3		ALOX15		PRKAA1
NDUFA4		RHOA		CXCL8
NDUFA5		PRKCD		HDAC9
NDUFA6		MAPT		SELE
NDUFA7		PRKAA1		CNR1
NDUFA8		CXCL8		ABCB1
NDUFA9		HDAC9		ABCC4
NDUFA10		SELE		NR3C1
NDUFA11		ABCB1		NR5A1
NDUFA12		CNR1		POLA1
NDUFA13		ABCC4		CYP2A6
NDUFB1		NR5A1		KDM1A
NDUFB2		NR3C1		CDK6
NDUFB3		POLA1		TH
NDUFB4		CYP2A6		FURIN
NDUFB5		KDM1A		PLA2G4A
NDUFB6		MAPK14		DRD2
NDUFB7		CDK6		SLC1A2
NDUFB8		TH		MPO
NDUFB9		FURIN		KLK2
NDUFB10		PLA2G4A		ITGAV
NDUFB11		DRD2		PCNA
NDUFC1		SLC1A2		HLA-A
NDUFC2		MPO		EDNRB
NDUFAF2		KLK2		LDHA
NDUFAF3		ITGAV		GRIN2B
NDUFAF4		PCNA		CHUK
NDUFS1		HLA-A		NR1H2
NDUFS2		LDHA		STAT3
NDUFS3		EDNRB		TPH1
NDUFS4		GRIN2B		PRKX
NDUFS5		CHUK		ARG1
NDUFS6		NR1H2		NPR3
NDUFS7		STAT3		CDC42
NDUFS8		TPH1		HSPA1A
NDUFV1		PRKX		MC1R
NDUFV2		ARG1		SSTR3
NDUFV3		NPR3		CASP7
MT-ND1		CDC42		CCKBR
MT-ND2		HSPA1A		ADRB2
MT-ND3		MC1R		CTSD
MT-ND4L		SSTR3		HPGD
MT-ND4		CASP7		STAT6
MT-ND5		CCKBR		TUBB3
MT-ND6		ADRB2		AVPR2
NDUFA4L2		CTSD		SOAT1
SHBG		HPGD		MT-ND1
APP		STAT6		ACHE
ABCG2		TUBB3		MCL1
AKR1C4		AVPR2		PRNP
AKR1B1		SOAT1		ADA
BACE1		MT-ND1		CCND3
CA4		ACHE		GPR88
CA5A		MCL1		IL6
CA5B		PRNP		VIPR2
CA6		CCND3		CASP3
HSPD1		ADA		PARP1
ODC1		GPR88		ITGA4
GLO1		IL6		VDR
MARK4		VIPR2		ACE
MET		CASP3		SLC37A4
MMP1		PARP1		RXRG
IKBKG		ITGA4		NMUR1
NFE2L2		VDR		CACNA1D
NFKB1		ACE		PRKAA2
NR0B2		SLC37A4		ABCG2
ALPI		RXRG		RARA
MAPT		NMUR1		PTPRS
TUBB1		CACNA1D		PTPN1
TOP2A		PRKAA2		LHCGR
XDH		KDR		PPARA
ERCC5		ABCG2		ALOX15B
FEN1		RARA		IL2RA
KDM3A		PTPRS		FAP
KDM6B		PTPN1		TTR
PHF8		LHCGR		CYP1A2
FGF1		PPARA		PRKG1
FGF2		ALOX15B		PPM1B
IL2		IL2RA		NQO1
LGALS3		FAP		TSPO
LGALS4		TTR		IL2
LGALS8		CYP1A2		ERBB3
LGALS9		PRKG1		IGFBP1
VEGFA		PPM1B		GRIN1
ASIC3		PIK3CG		FOS
EGLN3		NQO1		HSPA5
HPGDS		TSPO		SLC18A2
PDE6A		IL2		FGF2
PI4KA		ERBB3		CCKAR
STAT1		IGFBP1		EPHX1
TLR8		GRIN1		TOP2A
ADRB2		FOS		AVPR1A
CASP1		HSPA5		PRKD1
PRKCG		SLC18A2		HPRT1
PRKCH		FGF2		CACNA1S
MDM4		CCKAR		HDAC2
OPRD1		EPHX1		CTSL
PTPRA		TOP2A		CA2
HTR1A		AVPR1A		IL6ST
HTR1B		IGF1R		HNF4A
HTR1D		PRKD1		CD81
HTR1E		HPRT1		CDK5R1
HTR2A		CACNA1S		PAX8
HTR2B		HDAC2		HIF1A
HTR2C		CTSL		RELA
HTR5A		CA2		SLC2A4
PRKAB2		IL6ST		NOS3
ADAM12		HNF4A		ANPEP
BRS3		CD81		CYP11B1
CTSL		CDK5R1		CFTR
ECE1		PAX8		ST14
CCKBR		RELA		PKN1
GABRB2		HIF1A		RRM1
NR3C1		SLC2A4		SSTR1
GPR84		NOS3		OPRM1
MAGI3		ANPEP		ACVR2B
NR3C2		CYP11B1		SERPINE1
MMP14		CFTR		HLA-DRB1
MMP15		ST14		RAD51
MMP17		PKN1		DYRK1A
MMP26		RRM1		CDK5
MAP2K7		SSTR1		PKM
TACR1		OPRM1		ATP12A
NMBR		ACVR2B		SCNN1A
NR4A1		SERPINE1		AKT1
MPO		INSR		CDC42BPB
RAD51		HLA-DRB1		PCSK5
RUVBL1		RAD51		MIF
ST3GAL1		DYRK1A		SMARCA2
SPR		CDK5		PRSS8
SSTR1		PKM		PTGS1
SSTR3		ATP12A		IGFBP4
SNCA		SCNN1A		PYGM
CYP26B1		AKT1		JUN
GPR17		CDC42BPB		AR
GRIA3		PCSK5		SSTR5
GSR		MIF		PDYN
HSPA1A		MAP2K1		DAPK1
RPS6KB2		SMARCA2		SSTR4
PDK3		PRSS8		PRKCA
PDK4		PTGS1		GHSR
RHOA		IGFBP4		CYP3A4
AKR1C2		PYGM		TUBB1
EZR		JUN		GRIA2
FYN		AR		APP
IGFBP1		SSTR5		VHL
IGFBP2		PDYN		MMP9
IGFBP4		DAPK1		RXFP2
IGFBP6		SSTR4		TOP1
ALPG		PRKCA		RXRB
ALPL		GHSR
HRAS		CYP3A4
PRKAA2		TUBB1
AKR1C3		GRIA2
CD69		APP
CYP26A1		VHL
HSD17B1		MMP9
HSD17B2		TOP1
FDFT1		RXFP2
SLC2A4		RXRB
GRM3		PITX1-AS1
HCAR2		CERNA3
HDAC8		CD44
HMOX1		TMEM216
LTB4R2		INSL3
SELL		DLG1
SELE		PAX7
ME1		EDN1
MMP10		CNBP
MMP12		TKT
MMP13		INPP5E
NR1H3		CYP11A1
OPRK1		SNHG16
OPRM1		ARRB2
PARP10		CXCR4
PTGER1		SALL1
SLC22A12		NCF4
SENP1		RMRP
ALDH2		TSPY1
CA1		H3-3A
CA12		IGF1
CA2		BCAR4
CALM1		GAS5
CYP24A1		MIRLET7G
MMP3		GALNT3
NCOR1		NTRK1
P4HTM		GDF15
RARB		SKIC2
SLC13A5		CYCS
SLC28A3		B9D1
SLC6A5		NKX2-5
SCNN1A		IGF2BP3
TAS2R14		COL4A5
TAAR5		BIVM-ERCC5
MPG		CCNB1
AKR1C1		ZEB1
GFER		PROP1
ATG4B		ERG
CA9		MIR582
HSD17B14		SOD2
QDPR		MIR15A
ERN1		SYCP3
FTO		FGR
HCAR3		MSH3
HIF1AN		BAK1
IDE		FGFR1
KCNMA1		SPECC1L
KDM2A		NSMCE2
KDM2B		MIR489
KDM4D		MIR200B
KDM5B		B3GAT1
KDM5C		LEP
CAMKK2		CXADR
KMO		ATXN10
NEU3		PUF60
NOX4		EPS8
NR1H4		OXT
NR4A2		CCL22
NSD2		CCDC34
DDO		LHB
P4HA1		PTPN22
PLA2G2D		HERC2
SERPINE1		BRCA1
PLEC		RUNX3
POLI		MIR129-2
RARA		CAND1
RARG		SMO
RXRA		MIR132
RXRB		HIGD1B
RXRG		KRT1
SRD5A2		ANXA3
TOP1		LARP7
AGBL2		TEK
GALE		TRPM6
GABRR2		ZIC2
GRK6		ZMYND15
HDAC1		COL1A1
SLC22A1		MIR374A
MAOA		HNF1A-AS1
MAOB		HES1
CISD1		ISL1
CHAT		NUDT1
CYP1A1		FIGLA
DAPK2		PRDM2
LIG1		IPW
DPYD		CD1A
EGFR		ST8SIA6-AS1
SLC37A4		MIR511
GRM4		FOXP3
CAMK2A		BIRC5
MAP3K10		GNAS
NQO2		PYY
PSMD14		LINC00261
PTPsigma		GHR
SENP6		FOXE1
SENP7		SERPINB9
SENP8		TNFRSF9
ST6GAL1		RING1
SIK2		CCNE1
STK17B		FGF17
TUBB3		MIR151A
F3		AVPR1B
RELA		MSMB
TNFRSF1A		MIR302A
ALDH1A1		FOXM1
ALDH1A2		TPI1
ALDH1A3		APOE
ALDH1B1		GATA6
AMY1A; AMY1B; AMY1C		MSH6
CYP2C8		MRAP
DAPK1		FOXA2
ELAVL1		F2RL1
GNB1		MIR378A
GNG2		NTHL1
GLI2		MZB1
GPR35		DMRT3
PRKD1		TUBB
NEK6		SORT1
NUAK1		USP7
PON1		MIR193A
PTPRS		NFKB2
SMAD3		BCL2
STS		RPLP1
TNKS		ARL13B
TNKS2		HESX1
TDP1		TNFRSF10A
ACHE		KL
CA13		GMPPA
DLG4		IFT140
DRD1		ALCAM
EBP		PIK3CB
FKBP1A		SF3B6
FKBP4		OTUD6B
HCN4		NPM1
ITGA4		C14orf132
ITGB1		EMX2
KLF5		TF
LPAR5		CRHBP
LYPLA1		GCK
LYPLA2		GUCY2C
MDH1		DNMT3B
ABCB1		ADRA2A
DAO		HYCC1
PASK		ALAD
PTGDR2		AQP2
PDE4D		PNLDC1
CTSA		TERC
PTPN7		MIR9-1
QPCTL		ZNF331
S1PR1		CEP120
S1PR3		POLG
S1PR5		RICTOR
SLC22A3		RAG1
IARS		IRS1
TRPM5		GHRL
TSPO		ATR
YWHAG		OGFOD2
PRKAB1		GNA11
PRKAG1		MAPRE1
CHRNA1		PENK
CHRNA3		RYR1
CHRNA4		GNRHR
CHRNB1		FGF8
CHRNB2		MT3
CHRNB4		LIF
CHRNG		OXTR
AOC2		ACTC1
CREBBP		CNTFR
CLK1		MAPK10
CYSLTR1		PSMC3IP
CSNK2A2		KDM6A
CSNK2B		NCAM1
DUSP22		OFD1
DYRK1B		FGFR3
PFKFB3		IL5
PFKFB4		AGT
RCE1		CGA
HKDC1		BBS1
EIF4H		GNG12
KCNJ11		IL6R
KCNK3		CDC6
KCNK9		CST3
KCNN4		COL7A1
KDM4B		CHI3L1
LDLR		CIITA
L3MBTL3		PKHD1
MITF		CD99
PARP14		CRP
PARP15		FANCC
PAX8		MUTYH
PTPRC		ZNF70
ATIC		MEG8
DHODH		HSPA8
UQCRB		MAFA
S100B		CEL
PHGDH		WASHC5
TDP2		DPF2
PLAUR		HOXD13
HTR1F		MED12
HTR6		TRC-GCA24-1
HTR7		STAT5A
ADCY5		AURKA
AKT1		ZNF432
AKT3		MIR122
BMP1		PAEP
CASP7		PNPLA6
CBX4		CATIP
CBX7		GIPR
CCKAR		AHI1
CDYL2		MIR206
CFTR		KIAA0586
BCHE		MLN
DRD2		KRT15
DRD3		MIR182
DRD4		GATA1
DYRK1A		PBX1
DYRK3		FN1
EDNRA		MMP20
EDNRB		SMAD5-AS1
FABP5		KRT17
GABRA1		MIR211
GABRG2		MAD2L1
GHSR		ALPP
GRPR		LOC126806211
HDAC10		VSIR
HDAC11		PRPF3
HDAC2		DLEC1
HDAC3		CHMP2B
HDAC5		RTCB
HDAC6		TTC21B
HDAC7		ATP1A1
HDAC9		SH3PXD2A
IMPDH1		LOC126806630
CAMK2D		KLF4
CAMK2G		MIR181A2
PRKG1		H3C1
PRKG2		MYOD1
KIF20A		IFI27
PRKD2		HP
MC3R		BTK
MC4R		GDF9
MC5R		TRAF7
MMP11		HID1
MMP25		GALR2
MMP7		CSTA
CDC42BPA		YIPF6
MC1R		DISC1
NCOR2		SFRP2
TACR2		BMP6
PAK4		PAX8-AS1
P4HB		MIR628
PDGFRB		PPM1H
PHKG2		DCX
PPIB		RTEL1
PSMB8		CCL26
SLC6A4		PCAT1
SIRT5		LCN1
SSTR2		RPE65
SSTR4		NCOA3
SSTR5		SNAI1
PRKCB		CLDN9
SMARCA2		CCAT1
SLC8B1		PHF21B
ADA		PLA2G6
ALDH3A1		CYP3A5
NPPA		TPT1
PRMT3		SOX9
ASAH1		CRABP1
BCL2A1		ZFPM2
CASP3		CENPJ
CTSG		MIR424
CTSK		SYTL4
CYSLTR2		PITX1
CNOT7		RDX
CYP1A2		LOC108167315
CYP2C9		CGB3
CYP2C19		JUND
CTDSP1		PHB2
MLYCD		NDRG2
SLC1A2		PXN
EGLN1		LIN28B
FBP1		TNF
FDPS		FANCA
GGH		GANAB
GGPS1		NSD1
GLS		NEDD4L
HRH2		EGF
IDO1		MIRLET7F2
METAP2		GNRH1
GRIN2B		IL1A
NR0B1		MIR7-1
PARP2		BRCC3
PARP3		CACNA1H
PLCG2		FST
PREP		MIR7-3
PSMB5		BRINP3
RIPK1		TUBA1A
SCN2A		KIAA0930
SCN5A		CPD
WNT3A		LRRC56
HNF4A		KCTD13
METAP1		XRCC4
NLRP1		SOX10
RPA1		NAB2
PDE4B		LRBA
ALB		KIT
LDHA		MIR16-2
LDHB		KRT8
P2RX1		THPO
PNPO		MIR210
KLK2		UCA1
ABCC1		EIF2S1
PGF		JAK2
GDA		NSMF
CHEK1		ETV7
EIF2AK2		TAC3
ESRRA		RAD54B
ESRRB		CD8A
WEE1		SPP1
ALOX15B		MIR4258
KLK7		LINC02605
TERT		BARD1
CTSV		MCFD2
HIF1A		FDX1
AR		WNT5A
CCR4		ENO2
CDK8		SLC29A3
CDK9		SDHD
COMT		OSM
CREB1		B2M
EEF1A1		NF1
EEF1A2		MIRLET7E
KCNA5		SPIDR
KCND3		LRP5
KIF11		CBS
LRP6		CTNNB1
MDH2		MIR221
SLC16A3		KIAA0753
SCN3A		MICA
NAE1		MIR183
GFPT1		MIR141
GRIK1		LINC01194
GRIK2		DNMT3A
GRIK5		PSMB8-AS1
GCLC		WNK4
NOS2		IL18
CDK5R1		NPY
CDK6		GAD2
CSNK2A1		BMP15
FLT3		SLC16A2
NLRP3		CCND1
PKN1		NOTCH2
VCP		PRKDC
CXCR3		CCL4
DUSP3		PSIP1
DYRK4		PSMD12
FSHR		SMCHD1
HCRTR1		BMP2
HCRTR2		PCDH15
ARG1		SOST
DDAH1		TAC1
SLC1A3		GABRG3
GRIA2		MIR138-2
GRIA4		SURF4
NOS1		KCNN3
NOS3		SST
OTC		FKBP5
CCNA2		LOC130006207
SLC9A1		CDK4
TNNC1		WIF1
TNNI3		CMKLR1
TNNT2		CALB2
MRP3		EDA2R
PDE5A		CD79B
SLC5A4		DNA2
GAA		SCNN1B
P2RY14		IRS2
PYGB		MCM5
AMY2A		ALG9
GLB1		H4C16
CHIA		PTP4A3
HPSE		PODXL
HK1		MAGEA3
HK2		DLEU2
LGALS7; LGALS7B		LRIG1
MAG		PRKACB
AMDHD2		FRS3
SLC5A1		RNF43
SLC5A2		TRHDE
ABCB11		HOTAIRM1
ATP12A		MAP2K4
SERPINA6		ITGB2
CD4		RNY3
CDC45		TEX14
G6PD		EPB41L3
GABRD		KAT5
ABCC4		BCL6
NPC1L1		CDKN2B
SLC10A1		CRAT
SLC10A2		FGFR4
RORA		POR
SRD5A1		XRCC1
SREBF2		CSHL1
VDR		CDH11
CHRNA7		AREG
GPR183		TGFB1
PTPN11		AP2S1
TLR9		GRIN2A
ACVR2A		PAX2
ACVR2B		MPDU1
CCNT1		GAST
CDK13		NRXN1
CDK14		NTS
CDK15		TNFRSF8
CDK18		SOCS3
CDKL5		TMEFF2
ERBB3		NLGN3
ICK		IL10RB
CSNK1A1L		RNPC3
CAMK4		WWOX
MAK		TIMP1
MNAT1		POU3F2
CDC42BPB		ARID1B
PIP5K1C		RPLP2
STK32A		FALEC
VRK2		WDPCP
ACLY		NKX2-1
SLC13A2		GAL
SLC13A3		SCGB1D2
FPR2		IL13
FPRL2		CD86
MVD		MIR21
ADSS		FOXO1
GSK3B		GPT
GABRA4		MSTO1
EIF4A1		CLCNKB
LIPA		IBSP
GRIN2C		GFRA2
GRIN2D		ADCYAP1R1
GRIN1		B9D2
UGT2B7		CPZ
TCF4		CBX2
HTT		PTTG1
CYP17A1		SERPINA4
SHH		SLIT1
HCK		BLVRB
ADK		STMN1
GLA		HABP2
HSPA5		GUCA2A
CDA		UBE2T
FUCA1		ZNF778-DT
GANC		CREM
AGL		MKKS
HEXA		CCR7
HEXB		CD68
IL6		EPCAM
MGAM		SSR4
OGA		RHO
DRD5		BANF1
GAPDH		MIR338
LOXL2		CR1
HLA-DRB1		PRDM1
ADORA3		BSG
SLC1A5		EFR3B
APOBEC3A		TEAD4
ACACB		PWAR1
CHRM1		UCP2
CHRM2		EFEMP1
CHRM3		BNC1
CHRM4		TCTN3
CHRM5		PCSK1N
APH1A		WFS1
APH1B		DNAJB11
CACNA1A		MIRLET7A1
CACNA1D		PTDSS1
CACNB1		MIR335
CTSD		SYP
CTSH		CD14
CTSS		KCNH1
CPB1		NDE1
CCR3		FSHB
CYP3A4		HFM1
CAPNS1		YBX1
CTRC		ANXA2
DBF4		CDH3
ELANE		FH
GABRA2		SCTR
GPR88		AAAS
GRM2		MIR134
KLK1		CACNA1C
KLK4		IHH
KLK8		CHGB
KLKB1		BUB3
MAX		PTTG1IP
MYC		GGT1
NCOA1		AMPH
NCSTN		MIR129-1
TACR3		WNT1
NOD2		PPY
NOX1		COL4A2
NPFFR1		CD1B
NPFFR2		PRKN
NPY5R		LOC129390903
PLA2G1B		MIR195
PLA2G2E		CALML5
PLA2G2F		INS
PSENEN		FOXP2
PIN4		FLT1
PPIA		RPLP0
PPID		MIR302C
PPIG		POLR3A
PSMB1		HOTAIR
PSMB2		EXT1
PSEN2		SMAD2
PTPRB		CPLANE1
PYGL		NOL4
REN		LINC00536
RPS27		TCHP
SLC27A1		F2RL2
NR5A1		KMT2D
F2		BGLAP
PRSS1		EIF2B4
XPNPEP2		CRHR1
DHFR		MIR590
FPGS		NIBAN2
FOLR1		SIX6
FOLR2		LOC129994371
HPRT1		CCR6
MTR		CRABP2
MTHFD2		CNTLN
P2RY12		CD276
SLC46A1		F13A1
PGGT1B		GATA3
PNP		BRCA2
GART		IL17RD
SLC19A1		OGN
TYMS		FMR1
SLC2A1		ARX
GABRR1		ANGPTL4
HAGH		HHEX
GSTA2		BBS9
GSTP1		LOC130006204
PCSK6		SLC12A3
SLCO4C1		FLCN
HLA-A		INSM1
C3AR1		C14orf39
FNTA		MIR34A
FNTB		IFT172
FURIN		GDNF
ITGA2B		CTNNA1
ITGB3		ADCYAP1
SPSB2		NTRK2
CCND3		KIAA0513
AOC1		PNMA2
CPB2		CRH
HGFAC		IL10
HRH4		DHH
NTSR2		ACP5
PPM1B		CEP290
PRSS8		PLCB4
TPH1		CORT
XPO1		CHD7
CYP2A6		SLC30A8
RXFP2		RPS10
SLC6A2		RNF216
SLC6A3		GADD45A
CCR2		MSH4
ITGB7		TSC1
TDO2		IAPP
TAB1		EFL1
PIM3		POSTN
PRKAA1		MIR532
GABRA6		PAX6
IMPDH2		SCG2
MCL1		CDON
MAPK8		CT55
MAPK9		IGF2-AS
PTPRG		FMO3
AGER		PCAT2
SGK1		MDM2
SIRT1		CD99L2
MPL		TAP2
UCHL1		TNFSF11
AVPR1A		RPGRIP1L
AKT2		GALR3
CLK2		LHX4
DAPK3		DANCR
EEF2K		SFTA3
GSK3A		THBS4
HPN		SDHAF2
HIPK4		SOD1
CHUK		AFAP1
PRKACA		FSCN1
CSNK1D		GPR161
CAMK1		SRPX2
CAMK2B		NKX3-1
PRKCD		CTLA4
PRKD3		MIRLET7B
PRKCZ		FZD5
RPS6KA3		WNT2
RPS6KA5		MCM7
LIMK1		ERBB2
MAP4K2		PDX1
MARK2		MIR675
MAPK12		FANCM
MAPK13		CEACAM5
PAK1		CNMD
PKN2		PDGFA
PRKX		ATP1A4
PSMB9		CDT1
SGK2		UFD1
SLK		IL4
ST14		CD28
STK17A		DIABLO
STK3		SMARCA4
TAOK3		TRHR
TMPRSS6		NAT2
TSSK1B		ZNRF3
FLT4		POU6F2
ADRA2C		MIR30D
B4GALT1		BBS4
LGALS1		OPCML
KISS1R		TAX1BP3
MYLK		KRT20
AURKC		HS6ST1
GUSB		HLA-DPB1
GABRA3		SLC25A27
GABRA5		XIST
GABRB3		STAT5B
MAP3K11		HSD3B2
MAP3K9		MIR93
PLA2G7		SCT
PARP12		GLIS3
PARP1		KRT16
PARP4		TBL1XR1
NPEPPS		NEK8
PYGM		PROKR2
MARS		TACSTD2
QTRT1		RBBP8
NGFR		SRP54
KCNQ1		MIR199B
CPM		ACVR1
CASR		STAR
DPP7		F2R
DPP4		THBS1
DPP8		FARSA
DPP9		MTAP
LCK		ABCC5
FAP		H2AX
TPH2		PIK3R2
LARS		MCHR2
EPHA4		MIR143
EPHA5		GZMB
EPHA7		VIP
EPHA8		MC2R
EPHB3		SMPD3
CD38		TBX3
CASP6		DNAJC21
KCNA3		SRD5A3
ABCC9		DAXX
CHRNA5		HLA-G
CYP11B1		ZNF423
CYP11B2		NRDC
CCR9		DIO2
CYP2B6		LRP2
CSF1R		HSP90AB1
CRACR2A		RAD50
GRM1		MYCN
KLK14		KCNJ3
NAMPT		S100A2
PIK3C2A		NTF3
PTAFR		APLN
RRM1		HYLS1
SLC6A7		CHEK2
SIRT2		MCM2
SMN1; SMN2		MIR106A
STK11		KRT18
TGM2		SOCS1
VHL		MCM4
PDK1		HTRA1
CASP9		MCC
CCNA1		PTH
CDK1		TRIM28
CDK5		ARHGAP5
H1F0		RB1
PKM		PTPRN
ADH1A		WFDC2
ADH1B		DNAH10
ADH1C		PSMD4
ADH7		MIR25
CPT2		REG1A
POLL		HBB
POLM		SRC
GBA		FBXW7
GNAI3		MTA1
GNAO1		TBC1D32
MPEG1		KNG1
SMPD2		CDK2
PAOX		TFAP2A
S1PR4		NUP107
PIR		PGR
RAPGEF4		RUNX2
SLCO1B1		MT-CO1
CDC42		MYHAS
HDAC4		FGF10
IL6ST		IL1RN
KCNQ2		KRT7
NR1H2		MIR296
ABCC8		AK6
NPR1		ADIPOR1
NPR3		POLE
SERPINC1		MIR516B1
ADAMTS4		BBS5
CARM1		SCG3
CASP8		MIR22
CTSE		ESCO2
CCR8		GAS1
EGLN2		PEG3
TMPRSS15		KRT19
EPOR		SBDS
F10		ENO1
F11		CXCL10
F7		ATP6AP2
GPR139		FLRT3
GRB2		IL10RA
GSAP		COL4A1
ICMT		VCAN
IL2RA		PTTG2
ITGA2		GRM7
ITGA5		TNFRSF13B
ITGAV		MKI67
ITGB5		DNAH8
ITGB8		IL4R
KDM1A		CCL5
KEAP1		TGIF1
KLK3		CNC2
LGMN		TP53
LHCGR		PTTG3P
MBOAT4		ZSCAN23
PCSK1		LINC-ROR
PCSK2		MIR373
NMUR1		JUP
NPY1R		LOX
NPY4R		MIR184
NTSR1		HNF1B
DDOST		PDCD1
PADI1		SRA1
PADI2		GTF2I
PADI3		SOHLH1
PADI4		CDKN1A
PADI6		IL32
PCSK5		CAT
PLG		DIO1
PSEN1		RASA1
QRFPR		CTNND1
SLC12A2		NONO
SLC12A5		LOC106780800
SHC1		G6PC1
SIRT3		MBP
STAT3		ALG5
STAT6		NCOA2
TGM1		GATA2
TMPRSS11D		SLC2A2
PLAT		SNHG12
PRSS3		GPC3
TPSAB1		GRP
UTS2R		CDKN2C
PLAU		SV2A
XIAP		GUK1
XPNPEP1		MAF
AKT1S1		PTPRJ
RPS6KA4		DMD
TXNRD1		ADM
HPGD		SNHG6
CAD		RHPN2
CACNA1S		GHRHR
SLC8A1		MIR150
CXCR1		UCN3
NEK2		CD47
PIK3R1		FOXH1
AXL		MIR199A1
AVPR2		KATNAL2
DHCR7		SPRY4
IGF2R		NMU
TRPM8		IDH1
HTR3A		SEMA4A
ADRA2B		XRCC5
LANCL2		SNHG1
RBP4		AHSG
RORB		POU5F1
		INHA
		C10orf105
		BMI1
		SOD2-OT1
		BLZF1
		SHOX
		CLDN1
		TNFRSF6B
		CAV2
		GFRA1
		H3-3B
		CPE
		ADNP
		PCAT7
		POLD1
		CALD1
		IL12B
		POMC
		PMS1
		IL9
		TMEM107
		TXNL4B
		UBE3A
		ATP2B3
		RAB10
		NPVF
		MIR381
		NFKBIA
		CRTC1
		TERF1
		ALMS1
		SREBF1
		DLK1
		PLVAP
		EFR3A
		MIR24-2
		ARMC5
		SCNN1G
		EPAS1
		MLH1
		POLR3GL
		RAB18
		LOC130001603
		OR52E6
		VAMP7
		CYB5A
		C11orf65
		MKS1
		POU3F3
		POU2F1
		CEP128
		KISS1
		APC
		GPX1
		P2RX7
		MACROD2
		IL18R1
		LINC00539
		GAS6
		SERPINA3
		AMOT
		BCYRN1
		TSHR
		ETV1
		HCRT
		REG3A
		SLC26A7
		GBA1
		TFF1
		EPHB2
		STON1-GTF2A1L
		IVL
		MCM8
		HNRNPU
		TEX11
		NME1
		AGTR2
		OLIG2
		MIR483
		ADAMTSL1
		FKBP6
		BRAF
		TWIST1
		RBM28
		EPO
		PAX5
		COL1A2
		AANAT
		IL1R1
		HGS
		KHDC3L
		AMHR2
		CTTN
		ITIH4
		SLC16A1
		LAPTM4B
		USP8
		EVL
		SLC17A5
		PIPOX
		HGF
		EPHB4
		TYMP
		ARID1A
		PDE4A
		SATB1
		SOX2
		KAT2B
		SDHA
		CACNA1G
		AMER1
		PDLIM5
		MIR26A1
		MT-TL1
		APC2
		AGR2
		CD1C
		FANCG
		MAPK8IP1
		PGR-AS1
		GNB3
		FANCD2
		AVP
		HMGB1
		PDE3B
		LBR
		GNRH2
		IL2RG
		MYB
		ESM1
		BAIAP2L1
		XRCC2
		ESPL1
		ERGIC1
		RPTOR
		ERBB4
		DNASE1
		PTN
		LPP
		NBAS
		ATRX
		DMRT1
		DHCR24
		IRX2-DT
		ELP4
		NBN
		MIR31
		IRS4
		MIR26B
		NMB
		FAN1
		POLR2L
		MIR146A
		SOS1
		TGFB2
		RAC1
		KMT2E
		LILRA4
		PTEN
		TAF4B
		ANXA1
		KLK6
		LZTR1
		AXIN1
		MALT1
		RAP1A
		ATP1A3
		ARVCF
		DELEC1
		SETD2
		RBFOX3
		TUBGCP3
		MATR3
		KIF7
		MIR451A
		SERPINB5
		LGR6
		UCN
		SYNE2
		FHL3
		RAD51B
		ESX1
		DSP
		RNU6-1
		TUG1
		GABARAP
		IRF1
		ZNF248
		FABP7
		PTK2B
		SDHB
		LINC01419
		CD1D
		SOX4
		MBL2
		NGF
		MSN
		PAX4
		GPR101
		NRP1
		NR2F1
		CDH13
		GPR3
		MIR9-3
		PKD1
		GJA1
		GNAI2
		FASN
		RAB3GAP1
		EXT2
		RARS1
		DIAPH2
		MECP2
		MIR7-3HG
		CDH23-AS1
		POU3F4
		SLC22A18
		MIR30A
		BDNF-AS
		BMPR1A
		PKD2
		PRL
		TIMP3
		STAG2
		MAPKAPK5-AS1
		EPHA2
		MAML2
		MIR18A
		MIR98
		SQSTM1
		MIR149
		CD55
		RPS23
		PROK2
		MTHFR
		SNORD15A
		DACH1
		RALY
		PHKA2
		ATF3
		CALML4
		TMEM45A
		POU1F1
		NPHP1
		PLK1
		RERG
		MIR370
		ITGB4
		KRT13
		PRKAR2A
		MIR204
		MIR125B2
		DICER1
		MIR346
		NPPB
		ZNF148
		LOC108281177
		IKZF1
		IFNA2
		DUOXA2
		LOC130006205
		NHERF1
		THOC2
		EZH2
		DOCK8
		VAMP1
		YWHAE
		SGPL1
		FAS
		TGFBR3L
		NEUROG3
		ARNT
		ATP4A
		BDNF
		HBEGF
		PI4KA
		CDKN1B
		OSMR
		SEMA3A
		FOXC1
		CYP21A2
		BTRC
		STEAP3
		MIR454
		MIR223
		SEMA3E
		CSF1
		REST
		SMARCB1
		MIR502
		MUC1
		SKP2
		IGSF1
		MIR1-2
		MIR498
		PTHLH
		TRMT112
		COPG1
		SNORD118
		MYO5B
		PKLR
		MIR27A
		TNFRSF11B
		MTHFSD
		CD36
		PIBF1
		PDE6D
		CGB5
		MIR215
		FANCL
		TNFSF15
		DUSP2
		NCF2
		IDH2
		HSD17B4
		BDKRB2
		S100A5
		MIR320A
		XRCC6
		ELF3
		H3C14
		NNAT
		APOL4
		MIR543
		CDKN2B-AS1
		RAB14
		KCNH2
		TBX2
		CXCR2
		SND1
		RPS27A
		RPS3
		MIRLET7C
		GCM2
		MIR181B1
		CD40
		SGCB
		E2F1
		PLCB3
		DUOX2
		TSC22D3
		PTGES3
		APOB
		FANCD2OS
		CFH
		TSC2
		MIR23A
		ETS2
		MIR181D
		IGFBP7
		CDH2
		CCAT2
		MIR203A
		TCF12
		KRAS
		ZRSR2
		POU4F1
		ATP7A
		MIR137
		GIP
		CDX2
		HOXB13
		GALR1
		AQP4
		BAG1
		JAG1
		CHGA
		HSPA4
		NEAT1
		MIR494
		TRH
		NUPR1
		TRE-TTC3-1
		SMC1A
		CALCA
		TP73
		ENAM
		DLL1
		LOC130009266
		SERPINA1
		PUS1
		PEX1
		CRHR2
		RET
		RUNX1
		ALX3
		HLA-DQB1
		MT-CYB
		NRAS
		EGR1
		SIX3
		GLP1R
		OGG1
		LOC111982869
		TRIM37
		AFP
		TMEM165
		HSD3BP4
		TUBA1B
		PLAGL1
		CTF1
		LLGL1
		EGFL7
		KLF6
		NPAP1
		MIR103A2
		IL17A
		ASPH
		MT-ATP8
		COG2
		YY1
		LEPR
		RRAS2
		MTOR
		GH-LCR
		CKS1B
		CDKN2D
		STUB1
		INS-IGF2
		WT1
		LEF1
		KCNQ1OT1
		EYA1
		TXNRD2
		PITX2
		RNF113A
		SIM1
		CCN2
		SATB2
		CLCN2
		LIMA1
		VAPB
		EIF2S3
		SNAP25
		KLLN
		CXDUPQ26.3
		FBLN1
		VANGL2
		CNTF
		AFF4
		HSPB2
		RAF1
		ANO1
		STC1
		KLRK1
		EDN3
		SULT1A1
		BLM
		PRLH
		SMAD7
		VEGFC
		SOX3
		MIR410
		MAP2K2
		LMOD1
		PDGFB
		MIR32
		RFX1
		VIM
		CALR
		REG1B
		NUDT6
		DES
		LGALS3BP
		ABCC3
		FGFR2
		XRCC3
		GH2
		LMO2
		CSF3
		REV3L
		PRKAR1A
		TRA-TGC7-1
		HSD3B1
		FER1L4
		RWDD3
		DISP1
		RSPO1
		MIR106B
		NLRP7
		PDPK1
		SCGN
		ETV4
		TCTN1
		CENPS
		MBD4
		ROBO1
		CTBP1
		ADAM9
		MIR506
		DPYSL5
		LOC105377938
		DUSP1
		SPRED1
		FGF4
		RAD51C
		SLPI
		ADAM10
		ATXN3
		SULT2A1
		SLC26A4
		MT-CO3
		MRPS22
		H19
		TGFBR1
		PWRN1
		KANSL1
		WDR4
		GRK2
		VWF
		MCHR1
		VTN
		TBX1
		MIR24-1
		GALNT12
		CYP2E1
		FLNB
		MADD
		ATM
		STK33
		ARRB1
		LIG4
		BMP4
		NEUROD1
		SIN3A
		SFRP4
		SYCE1
		LINC00473
		AGTR1
		GNAS-AS1
		TFF2
		LOC126806658
		ZSWIM6
		CISD2
		LOC126862571
		KCNH6
		KLC3
		RBL2
		PRDX5
		LOC130007457
		MIR376B
		DHX37
		SNHG7
		PTPRT
		PER2
		RNU4ATAC
		MIR128-1
		ANG
		DSG1
		CCK
		U2AF1
		FAM30A
		CASC2
		SMAD4
		CSMD1
		DKC1
		PRPSAP1
		IL3
		PMCH
		TTC7A
		GLI3
		PTCH1
		ERCC3
		S100A6
		TP53BP1
		AMACR
		LOC130006206
		S100A1
		TFRC
		NFIC
		GREM1
		QPCT
		MIR197
		NTRK3
		RXFP1
		MIAT
		FBN1
		GNB2
		FANCF
		INHBB
		MTUS1
		CCNC
		CHKA
		SCGB2A1
		MGMT
		AIP
		B3GLCT
		BUB1
		TNFRSF13C
		MAP3K1
		CSH1
		CTNNA3
		DIS3
		DIS3L2
		ATF4
		PTF1A
		TBX15
		CTCF
		CCL2
		MIR125A
		RAB4B-EGLN2
		ADCY10
		MIR187
		EIF2AK3
		PDCD10
		TLR3
		ANXA5
		ANGPT1
		MIR744
		TEF
		STAG3
		PRLHR
		HMGA2
		MIR15B
		MVP
		MIR185
		HNRNPC
		LINC00632
		ISG15
		SF1
		HSP90AA1
		ANGPT2
		NNT-AS1
		CUL1
		ACAP1
		TMEM67
		RPS15
		LOC110806262
		CLOCK
		CPA6
		GCNA
		KATNBL1
		IRF4
		TPD52
		MIR449A
		STX3
		CD34
		L1CAM
		SRCIN1
		PDPN
		DLL3
		MIR423
		CREB3L2
		ENG
		FASLG
		TK1
		MIR126
		PTMA
		DIRAS3
		CD163
		DUSP19
		CGB7
		MIR330
		PRKAR2B
		KRT14
		RLN2
		IL1RAPL2
		GRB10
		TBL1X
		SPAG17
		HNF1A
		EPHA3
		RFWD3
		EPB41
		MEN1
		RNY5
		STXBP2
		COQ6
		PECAM1
		LATS2
		MS4A1
		MIR205
		DLG2
		AOPEP
		EBAG9
		GADD45G
		CC2D2A
		PDE2A
		WDR11
		ZNF276
		MIR145
		TLE1
		RACK1
		MIR30B
		MN1
		CRX
		KCNJ1
		PTPRN2
		PTGDS
		COPS5
		TG
		DUSP6
		SKIC3
		TGFB3
		MIR655
		ELK1
		INHBA
		AHSA1
		S100A4
		BTC
		MSH5
		PLCB1
		LEPQTL1
		RPS20
		IGF2
		BPTF
		SERPINA7
		BEND2
		CD80
		PHF6
		DNMT1
		SOX5
		CDH22
		OTX2
		MIR486-1
		BRIP1
		INA
		SLC5A5
		NFIX
		CFI
		SLX4
		PALB2
		NFIB
		CDH16
		ANOS1
		FGF7
		IL17REL
		PREB
		DGUOK-AS1
		STIL
		LIFR
		CBL
		SP1
		NODAL
		AXIN2
		LHX3
		GPR4
		NUTM1
		MXI1
		MIR23B
		TAF1
		MIR200A
		MYO15A
		CD79A
		PIK3CA
		RAB3B
		ADORA1
		EPIST
		FOXA1
		SDC1
		FGA
		MIR196A1
		MCM9
		CDH1
		PLAG1
		IFNG
		EDA
		CALML3
		RETN
		JUNB
		TNFSF13B
		SLC12A1
		UPK3A
		FIP1L1
		FOXL2
		LATS1
		MIR135B
		H6PD
		MIR26A2
		GNAQ
		XPA
		SNORA66
		CCNG1
		AMH
		CLU
		ZSCAN25
		CXCL12
		IL36A
		TET2
		COL2A1
		ING4
		GLUL
		MSX1
		WNT10A
		MRE11
		MDK
		PWAR4
		MIR429
		GPR50
		SLC30A10
		PRTN3
		NR5A2
		COL14A1
		GJB2
		MIR124-3
		SF3B1
		ICAM1
		CALCRL
		RECK
		MIR191
		CAV1
		BCL2L1
		MIRLET7I
		CD19
		RNASEL
		TNFRSF1B
[truncated: 305 more rows]
